# Supplementary material for: Cytogenetics of the Hybridogenetic Frog Pelophylax grafi and Its Parental Species Pelophylax perezi
Source: Genome Biol Evol. 2023 Nov 28;15(12):evad215. doi: 10.1093/gbe/evad215 (PMC10715190; doi:10.1093/gbe/evad215)
Supplement: evad215_Supplementary_Data [file evad215_supplementary_data.zip]

Archive with 2 entries (2 files):
- Supplementary Figures 2023-10-10.pdf
- Supplementary Table S1.xlsx
