# Supplementary material for: Cytogenetics of the Hybridogenetic Frog Pelophylax grafi and Its Parental Species Pelophylax perezi
Source: Genome Biol Evol. 2023 Nov 28;15(12):evad215. doi: 10.1093/gbe/evad215 (PMC10715190; doi:10.1093/gbe/evad215)
Supplement: evad215_Supplementary_Data [file evad215_supplementary_data.zip › Supplementary Table S1.xlsx]

## Sheet: Suppl Tab Ind S1
Supplementary Table S1. Individuals of P. ridibundus, P. perezi and P. grafi used in the study. CGH - whole-genomic probe to P. ridibundus and P. perezi. GISH - cot10 DNA to P. ridibundus and whole genomic probe to P. perezi. AMD - actinomycin D. F - female, M - male, N/D - not described. PR - P. grafi, PP - P.perezi, RR - P. ridibundus.
No.	Individual	Locality	Coordinates	Genotype	Developmental stage	Sex	Application
1	537/Sde/21​​	Le Salagou river, France	43.6575, 3.4070	PR​​	juvenile​​	F	FISH RrS1
2	538/Sde/21​​	Le Salagou river, France	43.6575, 3.4070	PR​​	juvenile​​	F	FISH RrS1
3	539/Sde/21​​	Le Salagou river, France	43.6575, 3.4070	PR​​	juvenile​​	F	CGH, GISH
4	542/Col/21​​	stream near Le Ravaner, France	42.5198, 3.0550	PR​​	adult​​	F	FISH RrS1
5	544/Col/21	stream near Le Ravaner, France	42.5198, 3.0550	PP	juvenile	F	gDNA probe creation
6	547/Bai/21​​	La Baillaury river, France	42.4627, 3.0908	PP​​	adult​​	M	FISH RrS1, FISH (TTAGGG)n, Giemsa stain for karyotype, AMD-DAPI
7	549/SDe/21	Le Salagou river, France	43.6575, 3.4070	PP	adult​​	M	FISH (TTAGGG)n
8	564/Sde/21​​	Le Salagou river, France	43.6575, 3.4070	PR​​	44​​	F	CGH
9	565/Sde/21​​	Le Salagou river, France	43.6575, 3.4070	PR​​	metamorph​​	F	CGH
10	566/Sde/21​​	Le Salagou river, France	43.6575, 3.4070	PR​​	45​​	F	CGH, FISH (TTAGGG)n
11	568/Sde/21​​	Le Salagou river, France	43.6575, 3.4070	PR​​	metamorph​​	F	CGH, GISH
12	569/Sde/21​	Le Salagou river, France	43.6575, 3.4070	PR​	metamorph​	F	GISH
13	570/Sde/21​	Le Salagou river, France	43.6575, 3.4070	PR​	metamorph​	F	GISH
14	571/Sde/21​	Le Salagou river, France	43.6575, 3.4070	PR​	metamorph​	F	GISH
15	591/Sde/21​	Le Salagou river, France	43.6575, 3.4070	PR​	39​	N/D	FISH (TTAGGG)n
16	594/Sde/21​	Le Salagou river, France	43.6575, 3.4070	PR​	37​	N/D	FISH (TTAGGG)n
17	595/Sde/21​	Le Salagou river, France	43.6575, 3.4070	PR​	39​	N/D	FISH (TTAGGG)n
18	607/Col/21​	stream near Le Ravaner, France	42.5198, 3.0550	PP​	juvenile​	F	Giemsa stain for karyotype
19	510/T2/22	Creux de Miège pond, France	43.5230, 3.8195	PP	adult​​	M	AMD-DAPI
20	550/T1/22	Le Salagou river, France	43.6575, 3.4070	PR	juvenile​	F	AMD-DAPI
21	21es5wf2f	Begues, Spain	41.2889, 1.9119	PP​	adult​​	F	Lampbrush chromosomes
22	21es8wf2f	La Pobla de Benifassà, Spain	40.7072, 0.1647	PP​	adult​​	F	Lampbrush chromosomes
23	17/16	Ruda Milicka, Poland	51.533153, 17.335117	RR	adult​​	M	gDNA probe creation
24	24/16	Ruda Milicka, Poland	51.533153, 17.335117	RR	adult​​	M	AMD-DAPI
25	16CZ4WF19M	Košatka, Czech Republic	49.7433, 18.1556	RR	adult​​	M	FISH RrS1
